# Supplementary material for: Plus ça change – evolutionary sequence divergence predicts protein subcellular localization signals
Source: BMC Genomics. 2014 Jan 20;15:46. doi: 10.1186/1471-2164-15-46 (PMC3906766; doi:10.1186/1471-2164-15-46)
Supplement: Additional file 2 — MSA’s of proteins for which sequence divergence changes predicted localization signals. Contains links to ortholog multiple sequence alignments of each protein in Additional file 3: Table S1. [file 1471-2164-15-46-S2.zip]

Archive with 44 entries (44 files):
- index.html
- P00447.html
- P00958.html
- P08524.html
- P09620.html
- P10663.html
- P12687.html
- P13099.html
- P16862.html
- P25039.html
- P25044.html
- P25348.html
- P28007.html
- P32324.html
- P32333.html
- P32504.html
- P32523.html
- P32898.html
- P35189.html
- P36046.html
- P36517.html
- P38228.html
- P38719.html
- P39735.html
- P39927.html
- P40008.html
- P40018.html
- P40825.html
- P40957.html
- P41338.html
- P41805.html
- P43605.html
- P46672.html
- P47123.html
- P53219.html
- P53727.html
- P53875.html
- P61830.html
- Q01163.html
- Q02792.html
- Q03691.html
- Q12019.html
- Q12031.html
- Q12428.html
