# Supplementary material for: Plus ça change – evolutionary sequence divergence predicts protein subcellular localization signals
Source: BMC Genomics. 2014 Jan 20;15:46. doi: 10.1186/1471-2164-15-46 (PMC3906766; doi:10.1186/1471-2164-15-46)
Supplement: Additional file 3 — List of proteins for which sequence divergence changes predicted localization signals. A tab separated values file listing proteins and their prediction scores with and without the use of divergence features. [file 1471-2164-15-46-S3.csv]

Rank	UniProt AC	JSD	Annotation	Predictionall	Predictionnodiv	Comments
1	P40825|SYA (Ala1)	0.088	Non-Signal	MTS	Non-Signal	Updated annotation for this isoform is MTS.
2	P13099|RL10	0.063	Non-Signal	Non-Signal	MTS	Cytosolic protein.
3	P32504|CBF3A	0.053	Non-Signal	MTS	Non-Signal	Nuclear protein.
4	P53875|RM19(MrpL19)	0.048	MTS	Non-Signal	MTS	Mitochondrial ribosomal, highly conserved throughout the protein including the N-terminal region, even with its bacterial homolog.
5	P32523|PRP19	0.048	Non-Signal	Non-Signal	MTS	Nuclear protein.
6	P47123|MOG1	0.038	Non-Signal	MTS	Non-Signal	Nuclear protein. The reason for MTS prediction with all features is unclear.
7	P53219|IMO32	0.037	MTS	MTS	Non-Signal	Mitochondrial protein processed by Oct1 after MPP.
8	P40957|MAD1	0.034	Non-Signal	MTS	Non-Signal	Nuclear protein. The MSA tempts us to wonder if the translation start site in yeast is accurate.
9	Q02792|XRN2(RAT1)	0.032	Non-Signal	Non-Signal	MTS	Nuclear protein.
10	P38228|TCM62	0.032	MTS	Non-Signal	MTS	Mitochondrial inner membranme protein
11	P12687|RM02(MRP7)	0.032	MTS	MTS	Non-Signal	Ribosomal protein, but not conserved with bacterial homolog
12	P32324|EF2(EFT1)	0.03	Non-Signal	Non-Signal	MTS	Cytosolic protein.
13	Q12019|MDN1	0.029	Non-Signal	MTS	Non-Signal	Nuclear protein.
14	Q01163|RT23(RSM23)	0.026	MTS	SP	MTS	Ribosomal protein
15	P53727|BUD17	0.026	Non-Signal	Non-Signal	MTS	Nuclear and cytosolic protein.
16	P46672|G4P1(ARC1)	0.025	Non-Signal	MTS	Non-Signal	Cytosolic protein.
17	P16862|K6PF2(PFK2)	0.019	Non-Signal	Non-Signal	MTS	Cytosolic protein.
18	P09620|KEX1	0.017	SP	Non-Signal	SP	SP containing protein
19	P25044|PTP1	0.016	Non-Signal	MTS	Non-Signal	Uniprot annotation is cytosolic, but two proteomics studies indicated mitochondrial localization.
20	P32333|MOT1	0.015	Non-Signal	Non-Signal	MTS	Nuclear and mitochondrial protein.
21	P25039|EFGM(MEF1)	0.015	MTS	MTS	Non-Signal	Mitochondrial protein.
22	Q12428|PRPD(PDH1)	0.013	MTS	MTS	Non-Signal	OM localized [16407407], multi-localization?
23	P10663|RT02(MRP2)	0.012	MTS	Non-Signal	MTS	Ribosomal protein, but not conserved with bacterial homolog
24	P41338|THIL(ERG10)	0.012	Non-Signal	Non-Signal	MTS	Cytosolic protein.
25	P25348|RM32(MRPL32)	0.012	MTS	MTS	Non-Signal	MrpL32, which is cleaved by m-AAA
26	Q03691|ROT1	0.011	SP	SP	Non-Signal	SP containing protein
27	P39927|PTI1	0.01	Non-Signal	Non-Signal	MTS	Nuclear protein.
28	Q12031|ACEB(ICL2)	0.009	MTS	MTS	Non-Signal	Matrix localization [11092862], predotar low score 0.07
29	P40008|FMP52	0.008	MTS	Non-Signal	MTS	FMP52, non-MTS containing
30	P28007|GAR1	0.007	Non-Signal	MTS	Non-Signal	Nuclear protein.
31	P32898|CYM1	0.006	MTS	Non-Signal	MTS	Prep, localized in IMS
32	P00958|SYMC(MES1)	0.006	Non-Signal	Non-Signal	MTS	Cytosolic protein.
33	P39735|SAW1	0.006	Non-Signal	Non-Signal	MTS	Nuclear protein.
34	P36046|MIA40	0.005	MTS	MTS	Non-Signal	Mitochondrial inner membranme protein
35	P35189|TAF14	0.005	Non-Signal	MTS	Non-Signal	Nuclear protein.
36	P40018|RSMB(SMB1)	0.004	Non-Signal	Non-Signal	MTS	Nuclear protein.
37	P43605|ECO1	0.003	Non-Signal	MTS	Non-Signal	Nuclear and cytosolic protein.
38	P61830|H3(HHT[12])	0.003	Non-Signal	Non-Signal	MTS	Nuclear protein.
39	P41805|RL10	0.003	Non-Signal	Non-Signal	MTS	Ribosomal protein and localized in cytosol [14562095]
40	P00447|SODM(SOD2)	0.002	MTS	SP	MTS	Mitochondrial matrix protein.
41	P36517|RM04(MRPL4)	0.002	MTS	MTS	Non-Signal	Mitochondrial protein.
42	P38719|DBP8	0.001	Non-Signal	Non-Signal	MTS	Nuclear protein.
43	P08524|FPPS(ERG20)	0.001	Non-Signal	MTS	Non-Signal	Cytosolic protein.
